# Supplementary material for: An Umbrella Review of Quality of Life Among the General Population During the COVID-19 Pandemic
Source: J Clin Med. 2025 Nov 24;14(23):8348. doi: 10.3390/jcm14238348 (PMC12693030; doi:10.3390/jcm14238348)
Supplement: Supplementary file 1 [file jcm-14-08348-s001.zip]

Archive with 3 entries (3 files):
- Table S1-PRISMA-2020-checklist.pdf
- Table S2_PRISMA_2020_abstract_checklist Umbrella Review.pdf
- Table S3_PRIOR_checklist_Umbrella_review.pdf
